# Supplementary material for: Lycorisinsularis (Amaryllidaceae), a new species from eastern China revealed by morphological and molecular evidence
Source: PhytoKeys. 2022 Sep 19;206:153–65. doi: 10.3897/phytokeys.206.90720 (PMC9848954; doi:10.3897/phytokeys.206.90720)
Supplement: XML Treatment for Lycoris insularis [file phytokeys.206.90720-treatment1.xml]

<!DOCTYPE tp:taxon-treatment
  PUBLIC "-//TaxonX//DTD Taxonomic Treatment Publishing DTD v0 20100105//EN" "tax-treatment-NSO.dtd">
<tp:taxon-treatment xmlns:tp="http://www.plazi.org/taxpub"><tp:treatment-meta><kwd-group><label>Taxon classification</label><kwd>
                <named-content content-type="kingdom">Plantae</named-content>
              </kwd><kwd>
                <named-content content-type="order">Asparagales</named-content>
              </kwd><kwd>
                <named-content content-type="family">Amaryllidaceae</named-content>
              </kwd></kwd-group><mixed-citation publication-type="journal"><person-group><name><surname>Zhang</surname><given-names>Si-Yu</given-names></name><name><surname>Wang</surname><given-names>Hao-Tian</given-names></name><name><surname>Hu</surname><given-names>Ying-Feng</given-names></name><name><surname>Zhang</surname><given-names>Wei</given-names></name><name><surname>Hu</surname><given-names>Song</given-names></name><name><surname>Shao</surname><given-names>Jian-Wen</given-names></name></person-group><article-title><italic><tp:taxon-name><tp:taxon-name-part taxon-name-part-type="genus" reg="Lycoris">Lycoris</tp:taxon-name-part><tp:taxon-name-part taxon-name-part-type="species" reg="insularis">insularis</tp:taxon-name-part></tp:taxon-name></italic> (<tp:taxon-name><tp:taxon-name-part taxon-name-part-type="family">Amaryllidaceae</tp:taxon-name-part></tp:taxon-name>), a new species from eastern China revealed by morphological and molecular evidence</article-title><source>PhytoKeys</source><day>19</day><month>09</month><year>2022</year><volume>206</volume><fpage>153</fpage><lpage>165</lpage><pub-id pub-id-type="doi">10.3897/phytokeys.206.90720</pub-id></mixed-citation></tp:treatment-meta><tp:nomenclature><tp:taxon-name>
              <object-id xmlns:xlink="http://www.w3.org/1999/xlink" content-type="arpha" xlink:type="simple">54F25751-0065-5C1C-B5AA-9029C1D3E62D</object-id>
              <tp:taxon-name-part taxon-name-part-type="genus" reg="Lycoris">Lycoris</tp:taxon-name-part>
              <tp:taxon-name-part taxon-name-part-type="species" reg="insularis">insularis</tp:taxon-name-part>
              <object-id xmlns:xlink="http://www.w3.org/1999/xlink" content-type="ipni" xlink:type="simple">urn:lsid:ipni.org:names:77305347-1</object-id>
            </tp:taxon-name><tp:taxon-authority>S.Y.Zhang &amp; J.W.Shao</tp:taxon-authority><tp:taxon-status xmlns:xlink="http://www.w3.org/1999/xlink" xlink:type="simple">sp. nov.</tp:taxon-status><xref ref-type="fig" rid="F6">Fig. 6</xref></tp:nomenclature><tp:treatment-sec sec-type="material" id="SECID0EXTAE"><title>Type.</title><p>China. Zhejiang, Zhoushan City, Dinghai District, Damao Island, <named-content xmlns:xlink="http://www.w3.org/1999/xlink" content-type="dwc:verbatimCoordinates" xlink:type="simple"><named-content content-type="geo-json" specific-use="{&#34;type&#34;:&#34;Point&#34;,&#34;coordinates&#34;:[122.052628,29.948722]}" id="NCID0EAUAE" xlink:type="simple">29°56'55.4"N, 122°3'9.46"E</named-content></named-content>, under the broad-leaved forest near the water on the Island, 22 m a.s.l., 18 August 2019, S.Y. Zhang, ZSY201908001 (holotype: ANUB008515!; isotypes: ANUB008516!, ANUB008517!, CSH0192378!, NPH001410!).</p><fig id="F6" position="float" orientation="portrait"><object-id xmlns:xlink="http://www.w3.org/1999/xlink" content-type="doi" xlink:type="simple">10.3897/phytokeys.206.90720.figure6</object-id><object-id xmlns:xlink="http://www.w3.org/1999/xlink" content-type="arpha" xlink:type="simple">DF010FEC-62EE-546E-8D52-54FAC1B267D2</object-id><label>Figure 6.</label><caption><p>Morphology of <italic><tp:taxon-name><tp:taxon-name-part taxon-name-part-type="genus" reg="Lycoris">Lycoris</tp:taxon-name-part><tp:taxon-name-part taxon-name-part-type="species" reg="insularis">insularis</tp:taxon-name-part></tp:taxon-name></italic> S.Y. Zhang &amp; J.W.Shao, sp. nov. <bold>A</bold> inflorescence <bold>B</bold> habitat <bold>C</bold> plants in leaf stage <bold>D, E, F</bold> different individuals <bold>G</bold> anatomy of the flower <bold>H</bold> fruit <bold>I</bold> bulbs <bold>G</bold> was photographed by Cheng-sheng Li.</p></caption><graphic xmlns:xlink="http://www.w3.org/1999/xlink" xlink:href="phytokeys-206-153_article-90720__-g006.jpg" position="float" orientation="portrait" xlink:type="simple" id="oo_745294.jpg"><uri content-type="original_file" xlink:type="simple">https://binary.pensoft.net/fig/745294</uri></graphic></fig></tp:treatment-sec><tp:treatment-sec sec-type="diagnosis" id="SECID0ENVAE"><title>Diagnosis.</title><p>The new species resembles <italic><tp:taxon-name><tp:taxon-name-part taxon-name-part-type="genus" reg="Lycoris">Lycoris</tp:taxon-name-part><tp:taxon-name-part taxon-name-part-type="species" reg="sprengeri">sprengeri</tp:taxon-name-part></tp:taxon-name></italic> by young leaves swirling and rising, tepals usually pink with blue apex and tepals length substantially similar, but differs in significantly longer perianth tube (1.5‒2.5 cm vs. 0.5‒1.3 cm).</p></tp:treatment-sec><tp:treatment-sec sec-type="description" id="SECID0E5VAE"><title>Description.</title><p>Perennial herb. Bulb subglobose or ovate, 3‒5 cm in diameter, covered brown epidermis, with fine lines on the epidermis. Leaves linear, often 6‒9, blunt apex, appearing in winter or early spring, 40‒60 cm long, 6‒15 mm wide, pale green, mid-rib slightly sunken, covered with a little white powder. Inflorescence scapose, 40‒60 cm high, green or reddish-brown; two spathe bracts, lanceolate, about 3 cm long, 8‒12 mm wide; 5‒7 flowers per umbels, pedicels 1.5‒3 cm long, diameter about 3 mm; flowers usually pink with blue apex, occasionally white, blue or all pink; perianth lobes oblanceolate, 4.5‒7 cm long, about 0.9‒1.5 cm wide, apex slightly reversed; perianth tubes cream or pink, about 15‒25 mm long. Filaments 5‒7 cm long, pink, slightly longer than tepals; anther yellow, 3‒5 mm long; pistil length 6‒10 cm, pink or with purple apex. Ovary 5 mm in diameter, spherical and green. Capsules three-lobed, green or with light brown when mature; seeds black, spherical, about 7 mm in diameter.</p></tp:treatment-sec><tp:treatment-sec sec-type="phenology" id="SECID0EDWAE"><title>Phenology.</title><p>Flowering from late July to late September; fruiting in September to October; leaves growing in winter or early spring (December to February of the following year).</p></tp:treatment-sec><tp:treatment-sec sec-type="distribution" id="SECID0EIWAE"><title>Distribution and habitat.</title><p>Most of the populations grow on the hillsides or island slopes near the sea (the coastal areas of Shanghai City, Zhejiang Province and Fujian Province) and sporadic populations grow around the inland hills and valleys (Fig. <xref ref-type="fig" rid="F7">7</xref>).</p><fig id="F7" position="float" orientation="portrait"><object-id xmlns:xlink="http://www.w3.org/1999/xlink" content-type="doi" xlink:type="simple">10.3897/phytokeys.206.90720.figure7</object-id><object-id xmlns:xlink="http://www.w3.org/1999/xlink" content-type="arpha" xlink:type="simple">AAEB3CA2-BEE3-57C6-AC2D-2D0219449552</object-id><label>Figure 7.</label><caption><p>Distribution map of <italic><tp:taxon-name><tp:taxon-name-part taxon-name-part-type="genus" reg="Lycoris">Lycoris</tp:taxon-name-part><tp:taxon-name-part taxon-name-part-type="species" reg="insularis">insularis</tp:taxon-name-part></tp:taxon-name></italic> S.Y. Zhang &amp; J.W.Shao, sp. nov. and <italic><tp:taxon-name><tp:taxon-name-part taxon-name-part-type="genus" reg="Lycoris">L.</tp:taxon-name-part><tp:taxon-name-part taxon-name-part-type="species" reg="sprengeri">sprengeri</tp:taxon-name-part></tp:taxon-name></italic> Comes ex Baker. Distribution information is based on specimen inspections and actual surveys. Xiangyang City is the origin of the type specimen of <italic><tp:taxon-name><tp:taxon-name-part taxon-name-part-type="genus" reg="Lycoris">L.</tp:taxon-name-part><tp:taxon-name-part taxon-name-part-type="species" reg="sprengeri">sprengeri</tp:taxon-name-part></tp:taxon-name></italic>.</p></caption><graphic xmlns:xlink="http://www.w3.org/1999/xlink" xlink:href="phytokeys-206-153_article-90720__-g007.jpg" position="float" orientation="portrait" xlink:type="simple" id="oo_745295.jpg"><uri content-type="original_file" xlink:type="simple">https://binary.pensoft.net/fig/745295</uri></graphic></fig></tp:treatment-sec><tp:treatment-sec sec-type="Chinese Name" id="SECID0EAYAE"><title>Chinese Name.</title><p>Hăi bīn shí suàn (海滨石蒜).</p></tp:treatment-sec><tp:treatment-sec sec-type="etymology" id="SECID0EFYAE"><title>Etymology.</title><p>Latin insula, island, and -aris, belonging to; the specific epithet alludes to occurrence of the new species in Damao Island.</p></tp:treatment-sec><tp:treatment-sec sec-type="Reproduction" id="SECID0EKYAE"><title>Reproduction.</title><p>This species can reproduce asexually by duplication of bulbs (about three times per two years) and also can sexually reproduce through seeds, taking about five years from seed germination to flowering.</p></tp:treatment-sec><tp:treatment-sec sec-type="conservation status" id="SECID0EPYAE"><title>Conservation status.</title><p>Compared with other species in <italic><tp:taxon-name><tp:taxon-name-part taxon-name-part-type="genus" reg="Lycoris">Lycoris</tp:taxon-name-part></tp:taxon-name></italic>, <italic><tp:taxon-name><tp:taxon-name-part taxon-name-part-type="genus" reg="Lycoris">L.</tp:taxon-name-part><tp:taxon-name-part taxon-name-part-type="species" reg="insularis">insularis</tp:taxon-name-part></tp:taxon-name></italic> has a wider distribution area and many populations grow on inaccessible islands. After our field investigation, a large number of bulbs in Yixing and Huzhou were excavated for greening and landscaping, but there are still a large number of <italic><tp:taxon-name><tp:taxon-name-part taxon-name-part-type="genus" reg="Lycoris">L.</tp:taxon-name-part><tp:taxon-name-part taxon-name-part-type="species" reg="insularis">insularis</tp:taxon-name-part></tp:taxon-name></italic> populations in the wild in other areas. Thus, we classified its conservation status as LC (Least Concern), according to the IUCN Red List Criteria (<xref ref-type="bibr" rid="B6">IUCN 2019</xref>).</p></tp:treatment-sec><tp:treatment-sec sec-type="Additional specimen examined (paratypes)" id="SECID0EWZAE"><title>Additional specimen examined (paratypes).</title><p>China. Jiangsu Province: Yixing City, Shanjuan Cave, 25 Aug 1960, <italic>Wen-zhe Fang</italic> 00110645 (PE); Shanghai City: Songjiang District, Tianma Mountain, 8 Sept 1963, <italic>Guang-jin Fan</italic> 00110641 (PE); Songjiang District, Tianma Mountain, alt. 59 m, 14 Sept 2013, <italic>Ting Zhang</italic> 1393054 (KUN); Songjiang District, Dongshe Mountain, alt. 21 m, 28 Jul 2015, <italic>Bin-jie Ge</italic>, <italic>Tian Li</italic> CSH0098245 (CSH); Zhejiang Province: Putuo District, Taohua Island, alt. 19 m, 18 Sept 2017, <italic>Yong-jie Guo</italic>, <italic>Li Huang</italic>, <italic>Zheng-yu Zuo &amp; Ting Guo</italic> 1446199 (KUN); Jiaojiang County, Jiangshan Island, alt. 3 m, 25 Oct 2016, <italic>Yong-jie Guo</italic>, <italic>Qiao-rong Zhang</italic>, <italic>Li Huang</italic>, <italic>Lian-yi Li</italic>, <italic>Pei Li</italic>, <italic>De-ming He</italic>, <italic>Ying-hong Yang</italic> 1451350 (KUN); Ruian County, Shuangfengshan Island, alt. 46 m, 11 Oct 2017, Y<italic>ong-jie Guo</italic>, <italic>Qiao-rong Zhang</italic>, <italic>Yun-hua Fang</italic>, <italic>Xing-xu Sun</italic> 1450112 (KUN); Putuo District, Putuo Mountain, alt. 62 m, 24 Aug 2015, <italic>Bao-cheng Wu</italic> NAS00591943, NAS00591944, NAS00591945 (NAS); Putuo District, Xiaomayi Island, 26 Jul 2011 <italic>Qi Tian</italic>, <italic>Zheng-wei Wang</italic> CSH0116798 (CSH); Putuo District, Daqing Mountain, alt.18 m, 21 Sept 2015, <italic>Bin-jie Ge, Xu Yuan</italic> CSH0101312 (CSH); Daishan County, Yushan Village, 21 Sept 2012, Xi-yang Ye CSH0032460 (CSH).</p></tp:treatment-sec><ref-list><ref id="B6"><mixed-citation xmlns:xlink="http://www.w3.org/1999/xlink" xlink:type="simple">IUCN (<year>2019</year>) Guidelines for Using the IUCN Red List Categories and Criteria. Version 14. Prepared by the Standards and Petitions Committee. <ext-link xlink:type="simple" ext-link-type="uri" xlink:href="http://cmsdocs.s3.amazonaws.com/RedListGuidelines.pdf">http://cmsdocs.s3.amazonaws.com/RedListGuidelines.pdf</ext-link> [accessed 15 July 2022]</mixed-citation></ref></ref-list></tp:taxon-treatment>
